# Supplementary material for: Development of an LDL Receptor-Targeted Peptide Susceptible to Facilitate the Brain Access of Diagnostic or Therapeutic Agents
Source: Biology (Basel). 2020 Jul 11;9(7):161. doi: 10.3390/biology9070161 (PMC7407834; doi:10.3390/biology9070161)
Supplement: Supplementary file 1 [file biology-09-00161-s001.zip]

Archive with 2 entries (2 files):
- Supplementary Materials_Methods.pdf
- Supplementary Materials_Figures.pdf
